# Supplementary material for: Modeling Coding Intensity of Procedures in a U.S. Population-Based Hip/Knee Arthroplasty Inpatient Cohort Adjusting for Patient- and Facility-Level Characteristics
Source: Healthcare (Basel). 2022 Jul 23;10(8):1368. doi: 10.3390/healthcare10081368 (PMC9332158; doi:10.3390/healthcare10081368)
Supplement: Supplementary file 1 [file healthcare-10-01368-s001.zip]

Archive with 1 entries (1 files):
- healthcare-1761987-supplementary.pdf
